# Supplementary material for: Realizing 303 ps Ultrafast Scintillation Time in 2-Inch CsPbCl3 Single Crystals Grown Under Br2 Overpressure
Source: Materials (Basel). 2026 Apr 8;19(8):1479. doi: 10.3390/ma19081479 (PMC13117060; doi:10.3390/ma19081479)
Supplement: Supplementary file 1 [file materials-19-01479-s001.zip]

Archive with 1 entries (1 files):
- materials-4179779-supplementary.pdf
